# Supplementary material for: Ionic Silicon Protects Oxidative Damage and Promotes Skeletal Muscle Cell Regeneration
Source: Int J Mol Sci. 2021 Jan 6;22(2):497. doi: 10.3390/ijms22020497 (PMC7825403; doi:10.3390/ijms22020497)
Supplement: Supplementary file 1 [file ijms-22-00497-s001.zip]

Archive with 1 entries (1 files):
- Si (Green) Control (Red).mp4
